# Supplementary material for: In Vitro Secretome Analysis Suggests Differential Pathogenic Mechanisms between Fusarium oxysporum f. sp. cubense Race 1 and Race 4
Source: Biomolecules. 2021 Sep 12;11(9):1353. doi: 10.3390/biom11091353 (PMC8466104; doi:10.3390/biom11091353)
Supplement: Supplementary file 1 [file biomolecules-11-01353-s001.zip]

Archive with 3 entries (3 files):
- Supplementary Figure S1-S4.pdf
- Supplementary Table S2.xlsx
- Supplementary Tables S1 and S3.pdf
